# Supplementary material for: Predictors of Recurrent Acute Chest Syndrome in Pediatric Sickle Cell Disease: A Retrospective Case-Control Study
Source: Children (Basel). 2022 Jun 15;9(6):894. doi: 10.3390/children9060894 (PMC9221711; doi:10.3390/children9060894)
Supplement: Supplementary file 1 [file children-09-00894-s001.zip]

Archive with 1 entries (1 files):
- children-1692160-supplementary.pdf
